# Supplementary material for: Pressure Ulcer Diagnosis Is Associated with Increased Mortality in Patients with End-Stage Renal Disease: A Retrospective Study
Source: Life (Basel). 2023 Aug 9;13(8):1713. doi: 10.3390/life13081713 (PMC10456114; doi:10.3390/life13081713)
Supplement: Supplementary file 1 [file life-13-01713-s001.zip]

Archive with 1 entries (1 files):
- life-2494375-supplementary.pdf
